# Supplementary material for: Olfactory sensitivity differentiates morphologically distinct worker castes in Camponotus floridanus
Source: BMC Biol. 2023 Jan 8;21:3. doi: 10.1186/s12915-022-01505-x (PMC9827628; doi:10.1186/s12915-022-01505-x)
Supplement: Supplementary file 7 — Additional file 7. CentroidTracker. Python script which contains the CentroidTracker class. [file 12915_2022_1505_MOESM7_ESM.txt]

from scipy.spatial import distance as dist
from collections import OrderedDict
import numpy as np

class CentroidTracker():
	def __init__(self, maxDisappeared=90):
		self.nextObjectID = 1 # the first unique object ID 
		self.objects = OrderedDict() # object ID and centroid
		self.disappeared = OrderedDict() # object ID and number of consecutive missing frames
		self.maxDisappeared = maxDisappeared # maximum allowed missing frames
		
	def register(self, centroid):
		self.objects[self.nextObjectID] = centroid # assign new ID and centroid
		self.disappeared[self.nextObjectID] = 0 # set missing frames = 0
		self.nextObjectID += 1 # update the next unique ID
		
	def deregister(self, objectID):
		del self.objects[objectID] # delete object ID and centroid
		del self.disappeared[objectID] # delete object ID and missing frames
		
	def update(self, rects):
		if len(rects) == 0: # if there are no bounding boxes, all objects have disappeared
			for objectID in list(self.disappeared.keys()):
				self.disappeared[objectID] += 1
				if self.disappeared[objectID] > self.maxDisappeared:
					self.deregister(objectID)
			return self.objects 
			
		inputCentroids = np.zeros((len(rects), 2), dtype="int") # objects in the current frame
		for (i, (startX, startY, endX, endY)) in enumerate(rects): # get centroid for all bounding boxes
			cX = int((startX + endX) / 2.0)
			cY = int((startY + endY) / 2.0)
			inputCentroids[i] = (cX, cY)
			
		if len(self.objects) == 0: # if no objects are being tracked, assign new IDs
			for i in range(0, len(inputCentroids)):
				self.register(inputCentroids[i])			
		else: # otherwise, try to match tracked objects to their new position
			objectIDs = list(self.objects.keys()) # get object IDs
			objectCentroids = list(self.objects.values()) # and their centroids
			D = dist.cdist(np.array(objectCentroids), inputCentroids) # find euclidean distance between objects
			rows = D.min(axis=1).argsort()
			cols = D.argmin(axis=1)[rows]
			usedRows = set() # keep track of which indices have been used
			usedCols = set()
			for (row, col) in zip(rows, cols):
				if row in usedRows or col in usedCols: # ignore repeat values
					continue
				objectID = objectIDs[row] # get appropriate object ID
				self.objects[objectID] = inputCentroids[col] # get new centroid
				self.disappeared[objectID] = 0 # set missing frames = 0
				usedRows.add(row)
				usedCols.add(col)
			unusedRows = set(range(0, D.shape[0])).difference(usedRows) # get unused indices
			unusedCols = set(range(0, D.shape[1])).difference(usedCols)
			
			if D.shape[0] >= D.shape[1]: # if objects in previous frame >= current frame
				for row in unusedRows:
					objectID = objectIDs[row] # get object ID
					self.disappeared[objectID] += 1 # increase missing frames counter
					if self.disappeared[objectID] > self.maxDisappeared: # deregister if necessary
						self.deregister(objectID)
			else: # otherwise, register the new objects
				for col in unusedCols:
					self.register(inputCentroids[col])
					
		return self.objects # return objects
