# Supplementary material for: Olfactory sensitivity differentiates morphologically distinct worker castes in Camponotus floridanus
Source: BMC Biol. 2023 Jan 8;21:3. doi: 10.1186/s12915-022-01505-x (PMC9827628; doi:10.1186/s12915-022-01505-x)
Supplement: Supplementary file 8 — Additional file 8. Object-Oriented Tracker. Python script which contains the object-oriented animal tracker. [file 12915_2022_1505_MOESM8_ESM.txt]

from centroidtracker import CentroidTracker
import argparse
import os.path
#import numpy as np
import pandas as pd
import imutils
import cv2
import plotly.express as px

# argument parser
parser = argparse.ArgumentParser()
parser.add_argument("--video", type = str,
	required = True, help = "path to input video file")
args = vars(parser.parse_args())

# if a video path cannot be found, terminate the program
# otherwise, grab a reference to the video file
if not os.path.exists(args["video"]):
	print("Error: video file could not be found")
	quit()	
else:
	vs = cv2.VideoCapture(args["video"])

ct = CentroidTracker() # initialize centroid tracker

# loop over video frames
frame_number = 0 
output_data = []
while True:
	# grab the current frame
	frame = vs.read()
	frame = frame[1]
	# check to see if we have reached the end of the video
	if frame is None:
		break
	frame_number += 1
	# resize the frame, convert to grayscale, create inverted BW image (dark -> white, light -> black)
	resized = cv2.resize(frame, (748, 578))
	gray = cv2.cvtColor(resized, cv2.COLOR_BGR2GRAY)
	thresh = cv2.threshold(gray, 100, 255, cv2.THRESH_BINARY_INV)[1]
	# dilate the objects (important so ants do not appear segmented)
	mask = thresh.copy()
	mask = cv2.dilate(mask, None, iterations=2)
	# find contours of the foreground (now white) objects in the mask image
	cnts = cv2.findContours(mask.copy(), cv2.RETR_EXTERNAL,
		cv2.CHAIN_APPROX_NONE)
	cnts = imutils.grab_contours(cnts) # for compatibility 
	
	# loop over the contours
	rects = []
	for c in cnts:
		x,y,w,h = cv2.boundingRect(c) # get bounding box
		rects.append((x, y, x + w, y + h)) # save info to rects
		cv2.rectangle(resized,(x,y),(x+w,y+h),(0,0,255),2) # draw bounding box
	objects = ct.update(rects) # update centroid tracker using bounding boxes
	
	# loop over the tracked objects
	for (objectID, centroid) in objects.items():
		output_data.append((frame_number, objectID, centroid[0], centroid[1])) # store output data
		# draw ID and centroid
		text = "ID {}".format(objectID) 
		cv2.putText(resized, text, (centroid[0] - 10, centroid[1] - 10),
			cv2.FONT_HERSHEY_SIMPLEX, 0.5, (0, 255, 0), 2)
		cv2.circle(resized, (centroid[0], centroid[1]), 2, (0, 255, 0), -1)
		
	# show the output frame
	cv2.imshow(args["video"], resized)
	key = cv2.waitKey(1) & 0xFF
	# if the `q` key was pressed, exit program
	if key == ord("q"):
		quit()
		
cv2.destroyAllWindows()

headers = ['frame', 'ID', 'x', 'y']
output_df = pd.DataFrame(output_data, columns = headers)
file_name = args["video"].split(".", 1)[0]
output_df.to_csv('{}.csv'.format(file_name), index=False)

#fig = px.line(output_df, x="x", y="y", color="ID")
###fig = px.scatter(output_df, x="center_x", y="center_y")
#fig.update_xaxes(showline=True, mirror=True, linewidth=2, linecolor='black', range=(0, 1280))
#fig.update_yaxes(showline=True, mirror=True, linewidth=2, linecolor='black', range=(0, 720))
#fig.show()
